# Supplementary material for: Computerized tongue image segmentation via the double geo-vector flow
Source: Chin Med. 2014 Feb 8;9:7. doi: 10.1186/1749-8546-9-7 (PMC3922256; doi:10.1186/1749-8546-9-7)
Supplement: Additional file 1 — Source codes of the DGF in MATLAB language. Please refer to readme in the zip files. [file 1749-8546-9-7-S1.zip]

Archive with 52 entries (49 files):
- DGF/
- DGF/DGF/
- DGF/DGF/BoundMirrorEnsure.m
- DGF/DGF/BoundMirrorExpand.m
- DGF/DGF/BoundMirrorShrink.m
- DGF/DGF/C2G2FSnake.m
- DGF/DGF/CalNorI.m
- DGF/DGF/CalNorII.m
- DGF/DGF/colortrans.m
- DGF/DGF/Demo.m
- DGF/DGF/Dira.m
- DGF/DGF/Dr_circle.m
- DGF/DGF/edge_accum.m
- DGF/DGF/EVOLUTION.asv
- DGF/DGF/EVOLUTION.m
- DGF/DGF/fea_extraction.m
- DGF/DGF/gaussianBlur.m
- DGF/DGF/GaussianVect.m
- DGF/DGF/GausSmothing1.m
- DGF/DGF/gradient2.m
- DGF/DGF/GVF.m
- DGF/DGF/GVF1.m
- DGF/DGF/initial_contour.m
- DGF/DGF/InternTerm.m
- DGF/DGF/LocalRegion1.m
- DGF/DGF/map_trans.m
- DGF/DGF/max3.m
- DGF/DGF/max4.m
- DGF/DGF/min3.m
- DGF/DGF/minrow.m
- DGF/DGF/NormalWeightedLengthTerm.m
- DGF/DGF/ParameterInitial.m
- DGF/DGF/ParameterUpdate1.m
- DGF/DGF/ProjY.m
- DGF/DGF/PtHarris.m
- DGF/DGF/rgb2hsi.m
- DGF/DGF/rgb2i.m
- DGF/DGF/rgbtohsi.m
- DGF/DGF/SampleAngle.m
- DGF/DGF/SampleAngle1.m
- DGF/DGF/snakeindex.m
- DGF/DGF/snakeinterp.m
- DGF/DGF/test.jpg
- DGF/DGF/tongue_fea_extraction_demo.m
- DGF/DGF/TP_circle.m
- DGF/DGF/TP_straight.m
- DGF/DGF/xconv2.m
- DGF/Readme.txt
- DGF/Salience Detection/
- DGF/Salience Detection/readme.txt
- DGF/Salience Detection/SalientObjectDetector_Clean.exe
- DGF/Salience Detection/T003.JPG
