# Supplementary material for: Computerized tongue image segmentation via the double geo-vector flow
Source: Chin Med. 2014 Feb 8;9:7. doi: 10.1186/1749-8546-9-7 (PMC3922256; doi:10.1186/1749-8546-9-7)
Supplement: Additional file 1 — Source codes of the DGF in MATLAB language. Please refer to readme in the zip files. [file 1749-8546-9-7-S1.zip › DGF/DGF/C2G2FSnake.m]

function [x,y]=C2G2FSnake(x,y,invAI,gamma,kappa,kappap,fx,fy,fx1,fy1,SITER,sline,Rsline,Lsline,cline,centre,LITER,EITER,convertiter)
% C2G2FSnake  Deform snake in the given external force field
%    Syntax:
%     [x,y] = C2G2FSnake(x,y,invAI,delt1,delt2,gamma,kappa,kappap,fx,fy,fx1,fy1,SITER,sline,Rsline,Lsline,cline,centre,LITER,EITER,convertiter)
%
%    Description
%     input: 
%             alpha:   elasticity parameter
%             beta:    rigidity parameter
%             delt_update1: updated controlling cofficient of x 
%             delt_update1: updated controlling cofficient of x
%             gamma:   viscosity parameter    
%              kappa:   external gradient force weight
%              kappap: external geometric force weight
%              fx,fy:   external force field for under Part II
%              fx1,fy1:   external force field for upper Part I
%              SITER:   total iterations
%              sline:  diving line between PartI and Part II
%              Rsline: diving line according to row of point 3 of right angular
%              Lsliine: diving line according to row of point 2 of left angular
%              cline:     column of point4 
%              centre : centre of initial circle  contour
%              LITER:  current iteration
%              EITER:   iterations of geometric flow 
%               convertiter=0.2;   %%%%% signify the comarable iteration between two moving style  which is always smaller than one
%                                                          normal moving iteration = convertiter*NoSnakeIterations
%    
%       output:
%                  x: temporary evolving curve of x axes
%                  y: temporary evolving curve of y axes
%
%    Authors: Miaojing Shi, LeVis Group, Tongji University 
%    Date:    June  2010
%    Reference:  


   N=length(x);   
   kappa1=kappa*ones(N,1); 
  
   
 for count = 1:SITER,
  
%    vfx = interp2(fx,x,y,'*linear');  
%    vfy = interp2(fy,x,y,'*linear');  
   vfx1 = interp2(fx1,x,y,'*linear');  
   vfy1 = interp2(fy1,x,y,'*linear');  
  
  
   [nx1,ny1]=NormalWeightedLengthTerm(x,y,vfx1,vfy1,cline,sline,Rsline,Lsline,0.3,0.8,centre); 
% for i=1:N
%       if y(i)>sline
%           vfx1(i)=vfx(i);vfy1(i)=vfy(i);
%       else
%           vfx1(i)=vfx1(i);vfy1(i)=vfy1(i); 
%       end
%  end
    
  
   if LITER<=convertiter*EITER    
   x = invAI * (gamma*x+ (kappap*nx1));   
   y = invAI * (gamma*y+ ( kappap*ny1));   
     else
   x = invAI * (gamma*x+(kappa1.*vfx1));    
   y = invAI * (gamma*y+(kappa1.*vfy1)); 
   end
end
