# Supplementary material for: Computerized tongue image segmentation via the double geo-vector flow
Source: Chin Med. 2014 Feb 8;9:7. doi: 10.1186/1749-8546-9-7 (PMC3922256; doi:10.1186/1749-8546-9-7)
Supplement: Additional file 1 — Source codes of the DGF in MATLAB language. Please refer to readme in the zip files. [file 1749-8546-9-7-S1.zip › DGF/DGF/CalNorII.m]

function [nx,ny]=CalNorII(px,py)
%CalNorII caculate normal vector for II dimenshion.
%    [nx,ny]=CalNorII(px,py)
%
%   input: px,py: gradient vector 
%  output:nx,ny: normal vector
temp=1+((py^2)/(px^2));   %%%%  px+  py+    nx+   ny -
ny2=1/temp;
ny=sqrt(ny2);
ny=-ny;
nx=-(py*ny/px);    %%%%% since it is the II dimenshion  so y is always negtive while x  is positive ;
