# Supplementary material for: Computerized tongue image segmentation via the double geo-vector flow
Source: Chin Med. 2014 Feb 8;9:7. doi: 10.1186/1749-8546-9-7 (PMC3922256; doi:10.1186/1749-8546-9-7)
Supplement: Additional file 1 — Source codes of the DGF in MATLAB language. Please refer to readme in the zip files. [file 1749-8546-9-7-S1.zip › DGF/DGF/colortrans.m]

function [Img]=colortrans(I)
%%  image transform
%   [Img]=colortrans(I)

maxvalue=max(max(I)');
f = 1 - I/maxvalue; 
Img=f;
