# Supplementary material for: Computerized tongue image segmentation via the double geo-vector flow
Source: Chin Med. 2014 Feb 8;9:7. doi: 10.1186/1749-8546-9-7 (PMC3922256; doi:10.1186/1749-8546-9-7)
Supplement: Additional file 1 — Source codes of the DGF in MATLAB language. Please refer to readme in the zip files. [file 1749-8546-9-7-S1.zip › DGF/DGF/Demo.m]

% This Matlab file demomstrates Double Geo-vector Flow (DGF) method in the following paper (Submitted)
% M.J. Shi,G.Z. Li, F.F.Li, C.Xu For "Computerized Tongue Image Segmentation via Double Geo-Vector Flow "
    
% Author: Miaojing Shi,Peking University; E-mail: shimj@cis.pku.edu.cn
% Correspondence: Prof. Li, email:gzli@tongji.edu.cn
% Copyrights@2012, all rights reserved.

clear all;
close all;
p = path;
path(p, './DGF/');
%%%%%   related  parameters 
alpha=0.5; 
beta=0.5;
gamma=1;
kappa=1.0;
kappap=2.0;  
dmin=0.5;
dmax=2;
NoGVFIterations=80;   %%%% 80 default
NoSnakeIterations=400;    %%%%  400 default 
LevelSetIterations=100;  %%% 100 default
convertiter=0.1;   
%%%%    signifies the iteration between two flows (Geo-flow & GVF). It is always smaller than one;
%%%%%   normal moving iteration = convertiter*NoSnakeIterations;
%%%%%   for Non-Geo term test, set a small value of convertiter, such as 0.0001 
DotsSize=1;
%%%%%% related parameters 
X=imread('test.jpg');
X=imresize(X,1);
aaa= rgb2gray(X);
aaa=edge(aaa,'canny',[0.1278 0.17]);
%aaa=edge(aaa,'sobel',0.0354);    
imshow(aaa)
[row,col,dim]=size(X);     
    %%% caculate colorspace  
      img=rgb2gray(X);
      imageR=double(X(:,:,1));
      imageG=double(X(:,:,2));
      imageB=double(X(:,:,3));
     Image11=(X(:,:,1)+X(:,:,2)+X(:,:,3))/3;   
%  %%%%%%% HSI   the below is for H-channel test 
%   for i=1:row
%        for j=1:col
%                      [ H(i,j),S(i,j),rawI(i,j)]=rgb2hsi(imageR(i,j),imageG(i,j),imageB(i,j));
%                       rawI(i,j)=rawI(i,j)*255; 
%                       ks = S(i,j)*255;
%                       if ks <=0
%                           ks = ks+256;
%                       end
%                       S(i,j)=uint8(ks) +1;
%               
%                        kh = H(i,j)/2/pi*255-120/360*255; 
%                       if kh <=0
%                           kh = kh+256;
%                       end
%                       H(i,j)=uint8(kh) +1;
%                       %[ rawH(i,j),rawS(i,j),rawI(i,j)]=rgbtohsi(R(i,j),G(i,j),B(i,j));
%            end
%   end 
%   imshow(H)
%   %%%%%%%% the above is for H-channel test     
%%%%%%Level Set Method
sigma=1.5;   %%% default is 1.5 
G=fspecial('gaussian',15,sigma);    %%%  Gausssian  kernel default is 15
Img_smooth=conv2(img,G,'same');  % smooth image by Gaussiin convolution  
%Img_smooth=conv2(H,G,'same');   % this is for H-channal test 
[Ix,Iy]=gradient(Img_smooth);
f=Ix.^2+Iy.^2;
g=1./(1+f);  % edge indicator function.

epsilon=1.5; % the papramater in the definition of smoothed Dirac function
timestep=10;  % time step
mu=0.2/timestep;  % coefficient of the internal (penalizing) energy term P(\phi)
          % Note: the product timestep*mu must be less than 0.25 for stability!
          
lambda=3.0*ones(row,col); % coefficient of the weighted length term Lg(\phi)  default is 5
alf=1.5*ones(row,col);  % coefficient of the weighted area term Ag(\phi);% Note: Choose a positive(negative) alf if the initial contour is outside(inside) the object.
alf1=5*ones(row,col);          
% define initial level set function (LSF) as -c0, 0, c0 at points outside, on
% the boundary, and inside of a region R, respectively.
c0=4;
%%%%%% Level Set Method
level = graythresh(Image11);
f1 = im2bw(Image11,level);
f1=edge(double(f1),'sobel');
f1=double(f1);

for i=1:row
    for j=1:col
        if f1(i,j)==0
            Image22(i,j)=0;
        elseif f1(i,j)==1
            Image22(i,j)=255;
        end
    end
end
ImgG=colortrans(imageG);
 %%%%%%%%%%%%%  caculate  GVF space  
   	 % Compute the GVF of the edge Image2
    	disp(' Compute GVF ...');
        % [u1,v1] = GVF(Image11, mu, NoGVFIterations);  
        %%%% this is for gray channel test 
         [u1,v1] = GVF(Image22, mu, NoGVFIterations);
         % mag = sqrt(u.*u+v.*v);
         % px = u./(mag+1e-10); py = v./(mag+1e-10); 
         px=0;py=0;
    mag1 = sqrt(u1.*u1+v1.*v1);
   px1 = u1./(mag1+1e-10); py1 = v1./(mag1+1e-10);   % 1e-10 has litte influence compared with mag
 
 %%%%%%%%%% caculate GVF space 
 
 %%% then initial  the contour  
 [contourx,contoury,sline,Rsline,Lsline,cline,centre,radius,point1,point2,point3,point4,BW1]=initial_contour(row,col,X);
[kslope1,bintercept1]=TP_straight(point2,point4);
[kslope2,bintercept2]=TP_straight(point4,point3);  
%%% then initial  the contour
   
%%%%%initial signed distance funcion
initialLSF=c0*ones(row,col);   
Ptc=point2(2);
while Ptc<=point4(2)
    Ptr=kslope1*Ptc+bintercept1;
    initialLSF(floor(Ptr),Ptc)=0.3;
    initialLSF(floor(Ptr)-1,Ptc)=1.0;  
    initialLSF(floor(Ptr)+1,Ptc)=-1.0;
    for i=floor(Ptr)+2:point2(1)
        initialLSF(i,Ptc)=-c0;
    end
    Ptc=Ptc+1;
end

Ptc=point4(2);
while Ptc<=point3(2)
    Ptr=kslope2*Ptc+bintercept2;
    initialLSF(floor(Ptr)-1,Ptc)=1.0;  
    initialLSF(floor(Ptr)+1,Ptc)=-1.0;
    initialLSF(floor(Ptr),Ptc)=0.3;
    for i=floor(Ptr)+2:point3(1)
        initialLSF(i,Ptc)=-c0;
    end
    Ptc=Ptc+1;
end


if point2(1)>point3(1)
  %  sline=point2(1);
    
    while point2(1)>point3(1)
    for i=point2(2):point3(2)-2
        initialLSF(point2(1),i)=-c0;
    end
    initialLSF(point2(1),point3(2)-1)=-1.0;
    initialLSF(point2(1),point3(2))=0.3;
    initialLSF(point2(1),point3(2)+1)=1.0;
    point2(1)=point2(1)-1;
    end
    
else   
  %  sline=point3(1);
     while point2(1)<point3(1)
    for i=point2(2)+2:point3(2)
        initialLSF(point3(1),i)=-c0;
    end
    initialLSF(point3(1),point2(2)-1)=1.0;
    initialLSF(point3(1),point2(2))=0.3;
    initialLSF(point3(1),point2(2)+1)=-1.0;
    point3(1)=point3(1)-1;
    end
end
for i=sline:row
    for j=1:col
        if ((i-centre(1))^2+(j-centre(2))^2)<radius*radius&& i<row-2  &&j<=col-5 && j>=5
            initialLSF(i,j)=-c0;   % negative constant -c0 inside of R, postive constant c0 outside of R.
        end
    end
end
 
u=initialLSF;
imagesc(X);colormap(gray);hold on;
[c,h] = contour(u,[0 0],'w');    
title('Initial contour');
 N=length(c);
        x=c(1,2:N);
        y=c(2,2:N);
        XS = round([x, x(1)]);
        YS = round([y, y(1)]);
        HD=line(XS,YS);   
        set(HD,'Color','Red','Marker','.','MarkerEdgeColor','Red','MarkerFaceColor','Blue','MarkerSize',DotsSize);
         pause(0.1);
%%%%%initial signed distance funcion
  
%%%%%% evolve level set curve
for n=1:LevelSetIterations
    u=EVOLUTION(u, g ,lambda, mu, alf, epsilon, timestep, 1,sline);   
    if mod(n,20)==0
        pause(0.001);
        imagesc(X);colormap(gray);hold on;
        [c,h] = contour(u,[0 0],'r');
        %%%%% added to see the intermediate result
%         N=length(c);
%         x=c(1,2:N);
%         y=c(2,2:N);
%         XS = round([x, x(1)]);
%         YS = round([y, y(1)]);
%         HD=line(XS,YS);   
%         set(HD,'Color','Red','Marker','.','MarkerEdgeColor','Red','MarkerFaceColor','Red','MarkerSize',DotsSize);
%          pause(0.1);
         %%%%% addd to see the intermediate result
        iterNum=[num2str(n), ' iterations'];        
        title(iterNum);
      %  hold on;
    end
    
end

imagesc(X);colormap(gray);hold on;
 [c,h] = contour(u,[0 0],'r');
totalIterNum=[num2str(n), ' iterations'];  
title(['Final contour, ', totalIterNum]);
N=length(c);
x=c(1,2:N);
y=c(2,2:N);
XSnake = round([x, x(1)]);
YSnake = round([y, y(1)]);
[x,y] = snakeinterp(XSnake,YSnake,dmax,dmin);
%%%%% evolve level set curve
%%%%%%%%   evolve the curve 
 for i=1:ceil(NoSnakeIterations/5)
     LITER=i;
     EITER=NoSnakeIterations/5;         
 
     %%%%%  updating color infro. controll the speed of the curve.
   
     if i<=floor(NoSnakeIterations/5) 
       [invAI]=InternTerm(alpha,beta,gamma,x);
      [x,y]=C2G2FSnake(x,y,invAI,gamma,kappa,kappap,px,py,px1,py1,5,sline,Rsline,Lsline,cline,centre,LITER,EITER,convertiter);   
      title(['Iter = ', num2str(i*5)])
     else 
         [invAI]=InternTerm(alpha,beta,gamma,x);
       [x,y]=C2G2FSnake(x,y,invAI,gamma,kappa,kappap,px,py,px1,py1,NoSnakeIterations-floor(NoSnakeIterations/5)*5,sline,Rsline,Lsline,cline,centre,LITER,EITER,convertiter);
     end  
     
   %%%%%  Draw the curve
   [x,y] = snakeinterp(x,y,dmax,dmin); 
   XS=[x; x(1)];
   YS=[y; y(1)];   
   HD=line(XS,YS);   
   set(HD,'Color','Red','Marker','.','MarkerEdgeColor','Red','MarkerFaceColor','Blue','MarkerSize',DotsSize);   %%%% this Red the second is the process color but not the final result
   pause(0.1);
 end
 
%%%%%  draw the  final result . 
XSnake=x; YSnake=y;  
title(['Iter = ' num2str(NoSnakeIterations)])
pause(0.1);
hold off;   

 figure(2)
 imshow(X); title('Original image');
 hold on
 HDline1=plot(XSnake,YSnake,'white');
 hold off;
 
 
 
     
