# Supplementary material for: Computerized tongue image segmentation via the double geo-vector flow
Source: Chin Med. 2014 Feb 8;9:7. doi: 10.1186/1749-8546-9-7 (PMC3922256; doi:10.1186/1749-8546-9-7)
Supplement: Additional file 1 — Source codes of the DGF in MATLAB language. Please refer to readme in the zip files. [file 1749-8546-9-7-S1.zip › DGF/DGF/Dira.m]

function [b,Pos,Neg,Du]= Dira(x, sigma)
f=(1/2/sigma)*(1+cos(pi*x/sigma));
b = (x<=sigma) & (x>=-sigma);
Pos=double((x>sigma));Neg=double((x<-sigma));
Du = f.*b;
b=double(b);
