# Supplementary material for: Computerized tongue image segmentation via the double geo-vector flow
Source: Chin Med. 2014 Feb 8;9:7. doi: 10.1186/1749-8546-9-7 (PMC3922256; doi:10.1186/1749-8546-9-7)
Supplement: Additional file 1 — Source codes of the DGF in MATLAB language. Please refer to readme in the zip files. [file 1749-8546-9-7-S1.zip › DGF/DGF/Dr_circle.m]

function [x,y]=Dr_circle(centre,radius,point2,point3,col,row)
% Dr_circle  draw  circle for partII  
%    Syntax:
%    [x,y]=Dr_circle(centre,radius,point2,point3,col,row)
%    Description
%     input: 
%              centre : centre of modifeid initial circle  contour
%              radius :  radius of modifeid initial circle  contour
%              point2,point3:      angular point  
%              row :   total row of test  image 
%              col:      total  column of test image
%     output:
%               x,y: circle cordinates for PartII   
%      
%    Authors: Miaojing Shi, LeVis Group, Tongji University 
%    Date:    June  2010
%    Reference:  

x=0;y=0;
for t=0:0.01:2*pi
    x = centre(2)+ radius*cos(t);
    %y = centre(1)+ radius*sin(t);
    if abs(x-point2(2))<1% & abs(y-point2(1))<1
        ts=t;
        break
    end
end
% while abs(x-point2(2))>0.9  
%     x = centre(2)+ radius*cos(t);
%     y = centre(1)+ radius*sin(t);
%     t=t+0.02;
% end
% ts=t;
% if  abs(y-point2(1))<1 
%    ts=t;
% 
% else
%     t=t+0.2;
%     while abs(x-point2(2))>0.9  
%     x = centre(2)+ radius*cos(t);
%     t=t+0.02;
%     end
%     ts=t;
% end

if ts>2*pi
    ts=ts-2*pi;
elseif ts<-2*pi
    ts=ts+2*pi;
 end
    
if point2(2)-centre(2)>0&&point2(1)-centre(1)>0   % I dimenshion
    ts=ts;
elseif point2(2)-centre(2)<0 && point2(1)-centre(1)>0
    ts=ts;
elseif point2(2)-centre(2)<0&&point2(1)-centre(1)<0
    ts=2*pi-ts;
elseif point2(2)-centre(2)>0&&point2(1)-centre(1)<0
    ts=-ts;
end
 t=0;x=0;y=0;
 
 for t=0:0.01:2*pi
    x = centre(2)+ radius*cos(t);
   % y = centre(1)+ radius*sin(t);
    if abs(x-point3(2))<1% & abs(y-point3(1))<1
        te=t;
        break
    end
 end

% while abs(x-point3(2))>0.9
%     x = centre(2)+ radius*cos(t);
%     y = centre(1)+ radius*sin(t);
%     t=t+0.02;
% end
% te=t;
% if  abs(y-point3(1))<1 
%    te=t;
% else
%     t=t+0.2;
%     while abs(x-point3(2))>0.9  
%     x = centre(2)+ radius*cos(t);
%     %y = centre(1)+ radius*sin(t);
%     t=t+0.02;
%     end
%     te=t;
% end
 if te>2*pi
    te=te-2*pi;
 elseif te<-2*pi
     te=te+2*pi;   
end
if point3(2)-centre(2)>0&&point3(1)-centre(1)>0
    te=te;
elseif point3(2)-centre(2)<0 && point3(1)-centre(1)>0
    te=te;
elseif point3(2)-centre(2)<0&&point3(1)-centre(1)<0
    te=2*pi-te;
elseif point3(2)-centre(2)>0&&point3(1)-centre(1)<0
    te=-te;
end


t = te:0.05:ts;
    x = centre(2)+ radius*cos(t);
    y = centre(1)+ radius*sin(t);

    for i=1:length(x)
        if x(i)<5
            x(i)=5;
        end
        if y(i)<5
            y(i)=5;
        end
        if x(i)>col-5
            x(i)=col-5;
        end
        if y(i)>row-2;
            y(i)=row-2;
        end
    end
