# Supplementary material for: Computerized tongue image segmentation via the double geo-vector flow
Source: Chin Med. 2014 Feb 8;9:7. doi: 10.1186/1749-8546-9-7 (PMC3922256; doi:10.1186/1749-8546-9-7)
Supplement: Additional file 1 — Source codes of the DGF in MATLAB language. Please refer to readme in the zip files. [file 1749-8546-9-7-S1.zip › DGF/DGF/edge_accum.m]

function   [output]=edge_accum(sPtr,sPtc,I)
% edge_accum find the tip tongue point (point1)  of initial contour 
%    Syntax:
%    [output]=edge_accum(sPtr,sPtc,I)
%    Description
%     input: 
%              sPtr :   candidate row of point1
%              sPtc:    candidate column of point1   
%     output:
%              output:  if output 0 means  candidate point (sPtr,sPtc) is
%              not satisfied statistical arc character . if output 1 means
%              candidate point satisfied satisfied statistical arc character 
%      
%    Authors: Miaojing Shi, LeVis Group, Tongji University 
%    Date:    June  2010
%    Reference:  


direction_left= [-1 -1;0 -1;1 -1;1 0]; % left direction 
direction_right= [-1 1;0 1;1 1;1 0]; % right direction 
PtNoLeft=0;
flagleft=0;
PtNoRight=0;
flagright=0;
cPtr=sPtr;
cPtc=sPtc;
flag=0;
cnt=0;
output=0;
[row,col]=size(I);
while cnt<5000&&PtNoLeft<=15&&cPtr<=row-5&&cPtc<=0.8*col&&cPtc>=0.2*col
    FindLeftPoint=0;
    for i=1:4
        flag=i;
    nPtr = cPtr + direction_left(i,1);
    nPtc = cPtc + direction_left(i,2);
    nPt = I(nPtr,nPtc);
    if nPt == 1
     cPtr = nPtr;
     cPtc = nPtc;
     
     PtNoLeft = PtNoLeft+1;
     FindLeftPoint=1;
     if flag<=2
         flagleft=flagleft+1;
     end
    else
        continue
    end
     
    end
    if FindLeftPoint==0
        break
    end
end


if PtNoLeft>=15&&flagleft>=10
cnt=0;flag=0;cPtr=sPtr;cPtc=sPtc;
while cnt<5000 && PtNoRight<=15 && cPtr<=row-5 && cPtc<=0.8*col && cPtc>=0.2*col
    FindRightPoint=0;
    for i=1:4
        flag=i;
    nPtr = cPtr + direction_right(i,1);
    nPtc = cPtc + direction_right(i,2);
    nPt = I(nPtr,nPtc);
    if nPt == 1
     cPtr = nPtr;
     cPtc = nPtc;
     PtNoRight = PtNoRight+1;
     FindRightPoint=1;
     if flag<=2
         flagright=flagright+1;
     end
     break;
    else 
        continue
    end
    end
    
     if FindRightPoint==0
        break
    end
end
if PtNoRight>=15&&flagright>=10
    output=1;
    
else
    output=0;
    
end
else 
     output=0;
     
end
    
