# Supplementary material for: Computerized tongue image segmentation via the double geo-vector flow
Source: Chin Med. 2014 Feb 8;9:7. doi: 10.1186/1749-8546-9-7 (PMC3922256; doi:10.1186/1749-8546-9-7)
Supplement: Additional file 1 — Source codes of the DGF in MATLAB language. Please refer to readme in the zip files. [file 1749-8546-9-7-S1.zip › DGF/DGF/EVOLUTION.asv]

function u = EVOLUTION(u0, g, g1,gc,Px,Py,lambda, mu, alf, epsilon, delt, numIter,TotIter,separateline,Img,BW)
%  EVOLUTION(u0, g, lambda, mu, alf, epsilon, delt, numIter) updates the level set function 
%  according to the level set evolution equation in Chunming Li et al's paper: 
%    C. Li, C. Xu, C. Gui, and M. D. Fox "Level Set Evolution Without Re-initialization: A New Variational Formulation"
%    in Proc. IEEE Conf. Computer Vision and Pattern Recognition (CVPR'05),
%    vol. 1, pp. 430�436, 2005.
%
%  Usage:
%   u0: level set function to be updated
%   g: edge indicator function
%   lambda: coefficient of the weighted length term L(\phi)
%   mu: coefficient of the internal (penalizing) energy term P(\phi)
%   alf: coefficient of the weighted area term A(\phi), choose smaller alf 
%   epsilon: the papramater in the definition of smooth Dirac function, default value 1.5
%   delt: time step of iteration, see the paper for the selection of time step and mu 
%   numIter: number of iterations. 
%
% Author: Chunming Li, all rights reserved.
% e-mail: li_chunming@hotmail.com
% http://vuiis.vanderbilt.edu/~licm/
[row,col]=size(u0);


%g1=g([1:0.5*row],[1:col]);
%g2=g([0.5*row:row],[1:col]);
u=u0;

[vx,vy]=gradient(g);
[vx1,vy1]=gradient(g1);
[vxc,vyc]=gradient(gc);

            
for k=1:numIter   
    u=NeumannBoundCond(u);
    [ux,uy]=gradient(u);
    normDu=sqrt(ux.^2 + uy.^2 + 1e-10); 
    Nx=ux./normDu;
    Ny=uy./normDu;
    %BidirectionalTerm=Nx.*Px+Ny.*Py;
    
    [binaryU,OutU,InU,diracU]=Dira(u,epsilon);           %%%%   diracU  is zero   but del2(u)  is not  
    %%%%% tangent force performs  not better than modify sigma
    %bNx=Nx.*binaryU;
    %bNy=Ny.*binaryU;
    window=3;
    %[t]=TangentForceTerm(bNx,bNy,window,binaryU,row,col);
     %%%%% tangent force performs  not better than modify sigma
     [RegionTerm]=RegionForceTerm(binaryU,OutU,InU,BW,window);
    K=curvature_central(Nx,Ny);
    weightedLengthTerm=diracU.*(vx.*Nx + vy.*Ny + g.*K);  
    weightedLengthTerm1=(diracU.*(vx1.*Nx + vy1.*Ny + g1.*K)); 
    %weightedLengthTermc=diracU.*(vxc.*Nx + vyc.*Ny + gc.*K); %%%% RGB color space gradient 
    penalizingTerm=mu*(4*del2(u)-K);   %DEL2 Discrete Laplacian.
    
    weightedAreaTerm=diracU.*g;
    weightedAreaTerm1=(diracU.*g1);
    weightedRegionTerm=(RegionTerm.*g);
    %weightedAreaTermc=diracU.*gc;  %%%% RGB color space gradient 
    %weightedAreaTermt=diracU.*(t.*g);    %%%% tangent space
   for i=1:row
            if i<separateline
                for j=1:col
    %u(i,i)=u(i,j)+delt*(lambda(i,j)*weightedLengthTerm(i,j)+ penalizingTerm(i,j)-alf(i,j)*weightedAreaTerm1(i,j));  % update the level set function
    u(i,j)=u(i,j);%+delt*(penalizingTerm(i,j)-0.5*weightedRegionTerm(i,j)+lambda(i,j)*weightedLengthTerm1(i,j) )- 2*alf(i,j)*weightedAreaTerm1(i,j);% 
      %u(i,j)=u(i,j)+delt*penalizingTerm(i,j)+0.5*BidirectionalTerm(i,j);        
                end
%             elseif  i>=separateline-10&i<separateline+10%% we can change it from 5~50 to keep some area curve stand
%                 for j=1:col
%         %  u(i,j)=u(i,j)+delt*(lambda(i,j)*weightedLengthTerm1(i,j))+0.5*BidirectionalTerm(i,j);           
%      u(i,j)=u(i,j);%+delt*lambda(i,j)*weightedLengthTerm(i,j) ;%+penalizingTerm(i,j));%%%%% see penalizing term is optional but weightedlengthterm is important but for different 
%      %%%%%%% pics  they may call for varient coefficient lambda ; eg. pic2
%      %%%%%%% weightedLengthTerm is or weightedLengthTerm both fit
%      %%%%%%% lambda is 5 but pic one is 2.5 more suitable ;
%      %%%%%% obviously g1 g is better than gc
%                 end
%               elseif i>=separateline+10&i<separateline+50
%                  for j=1:col
%       u(i,j)=u(i,j)+delt*(penalizingTerm(i,j)+0.1*RegionTerm(i,j)+0.1*weightedAreaTerm(i,j));   
%                  end
            else
                for j=1:col
     u(i,j)=u(i,j)+delt*(penalizingTerm(i,j) +alf(i,j)*(weightedAreaTerm(i,j))+lambda(i,j)*weightedLengthTerm(i,j));
                end
            end
   end
end

% the following functions are called by the main function EVOLUTION
 function [b,Pos,Neg,Du]= Dirac(x, sigma)
f=(1/2/sigma)*(1+cos(pi*x/sigma));
b = (x<=sigma) & (x>=-sigma);
Pos=double((x>sigma));Neg=double((x<-sigma));
Du = f.*b;
b=double(b);


function K = curvature_central(nx,ny);
[nxx,junk]=gradient(nx);  
[junk,nyy]=gradient(ny);
K=nxx+nyy;

function g = NeumannBoundCond(f)
% Make a function satisfy Neumann boundary condition   which  assign the
% differential euqation  result of the boundry 
[nrow,ncol] = size(f);
g = f;
g([1 nrow],[1 ncol]) = g([3 nrow-2],[3 ncol-2]);  
g([1 nrow],2:end-1) = g([3 nrow-2],2:end-1);          
g(2:end-1,[1 ncol]) = g(2:end-1,[3 ncol-2]);          
