# Supplementary material for: Computerized tongue image segmentation via the double geo-vector flow
Source: Chin Med. 2014 Feb 8;9:7. doi: 10.1186/1749-8546-9-7 (PMC3922256; doi:10.1186/1749-8546-9-7)
Supplement: Additional file 1 — Source codes of the DGF in MATLAB language. Please refer to readme in the zip files. [file 1749-8546-9-7-S1.zip › DGF/DGF/EVOLUTION.m]

function  u=EVOLUTION(u0, g ,lambda, mu, alf, epsilon, delt,numIter,separateline)   
%  EVOLUTION(u0, g, lambda, mu, alf, epsilon, delt, numIter) updates the level set function 
%  according to the level set evolution equation in Chunming Li et al's paper: 
%    C. Li, C. Xu, C. Gui, and M. D. Fox "Level Set Evolution Without Re-initialization: A New Variational Formulation"
%    in Proc. IEEE Conf. Computer Vision and Pattern Recognition (CVPR'05),
%    vol. 1, pp. 430�436, 2005.
%
%  Usage:
%   u0: level set function to be updated
%   g: edge indicator function
%   lambda: coefficient of the weighted length term L(\phi)
%   mu: coefficient of the internal (penalizing) energy term P(\phi)
%   alf: coefficient of the weighted area term A(\phi), choose smaller alf 
%   epsilon: the papramater in the definition of smooth Dirac function, default value 1.5
%   delt: time step of iteration, see the paper for the selection of time step and mu 
%   numIter: number of iterations. 
%
% Author: Chunming Li, all rights reserved.
% e-mail: li_chunming@hotmail.com
% http://vuiis.vanderbilt.edu/~licm/
[row,col]=size(u0);
u=u0;

[vx,vy]=gradient(g);
            
for k=1:numIter   
    u=NeumannBoundCond(u);
    [ux,uy]=gradient(u);
    normDu=sqrt(ux.^2 + uy.^2 + 1e-10); 
    Nx=ux./normDu;
    Ny=uy./normDu;
    %BidirectionalTerm=Nx.*Px+Ny.*Py;
    
    [binaryU,OutU,InU,diracU]=Dira(u,epsilon);           %%%%   diracU  is zero   but del2(u)  is not  
 
    K=curvature_central(Nx,Ny);
    weightedLengthTerm=diracU.*(vx.*Nx + vy.*Ny + g.*K);  
    penalizingTerm=mu*(4*del2(u)-K);   %DEL2 Discrete Laplacian.
    
    weightedAreaTerm=diracU.*g;
   
   for i=1:row
            if i<separateline+10
                for j=1:col  
    u(i,j)=u(i,j);%+delt*(penalizingTerm(i,j)-0.5*weightedRegionTerm(i,j)+lambda(i,j)*weightedLengthTerm1(i,j) )- 2*alf(i,j)*weightedAreaTerm1(i,j);% 
                end
            else
                for j=1:col
     u(i,j)=u(i,j)+delt*(penalizingTerm(i,j) +alf(i,j)*(weightedAreaTerm(i,j))+lambda(i,j)*weightedLengthTerm(i,j));
                end
            end
   end
end

% the following functions are called by the main function EVOLUTION
 function [b,Pos,Neg,Du]= Dirac(x, sigma)
f=(1/2/sigma)*(1+cos(pi*x/sigma));
b = (x<=sigma) & (x>=-sigma);
Pos=double((x>sigma));Neg=double((x<-sigma));
Du = f.*b;
b=double(b);


function K = curvature_central(nx,ny);
[nxx,junk]=gradient(nx);  
[junk,nyy]=gradient(ny);
K=nxx+nyy;

function g = NeumannBoundCond(f)
% Make a function satisfy Neumann boundary condition   which  assign the
% differential euqation  result of the boundry 
[nrow,ncol] = size(f);
g = f;
g([1 nrow],[1 ncol]) = g([3 nrow-2],[3 ncol-2]);  
g([1 nrow],2:end-1) = g([3 nrow-2],2:end-1);          
g(2:end-1,[1 ncol]) = g(2:end-1,[3 ncol-2]);          
