# Supplementary material for: Computerized tongue image segmentation via the double geo-vector flow
Source: Chin Med. 2014 Feb 8;9:7. doi: 10.1186/1749-8546-9-7 (PMC3922256; doi:10.1186/1749-8546-9-7)
Supplement: Additional file 1 — Source codes of the DGF in MATLAB language. Please refer to readme in the zip files. [file 1749-8546-9-7-S1.zip › DGF/DGF/fea_extraction.m]

%% DEMO FOR BIF FEATURE EXTRACTION
% INPUT: R-G-B COLOUR IMAGES
% OUTPUT: FEATURE MAPS  GIST/BIF FEATURES
%
% Demo for extracting the biologically inspired features (BIF) (including c1 channel(orientation) && intensity channel
% && colour channel.
% Attention: this is only an temporal version, the final version of this code will be published on web soon.
%
% Reference:
% [1] Dongjin Song and Dacheng Tao, "Biologically Inspired Feature Manifold
%     for Scene Classification", IEEE Transactions on Image Processing (T-IP),vol.1, 2010.
% [2] D. Song and D. Tao, ¡°C1 Units for Scene Classification,¡± Proc.
%     IEEE Int¡¯l Conf. Pattern Recognition, pp. 1-4, 2008.
%% demo for extracting the BIF
function fea_extraction(indir,inimgdir,outdir)
imgname = fopen(indir);
if(imgname == -1)
    error('Cannot open file %s',imgnameinfo);
end
imgnum = str2double(fgetl(imgname));
feaout = fopen(outdir,'wt');
if(feaout == -1)
    error('Cannot open file %s',outdir);
end 
for n = 1:imgnum 
    curimgname = fgetl(imgname);%%Xinghai: fget1 --> fgetl
    curimgindir = strcat(inimgdir, '\', curimgname,'.jpg');
%name_train='fat_dog.jpg'; 
f=imread(curimgindir);
%f=imread(name_train);
f=im2double(f);
% figure;
% imshow(f,[]);
center=[3 4 5];                                           % define the center levels
surround=[3 4];                                           % define the surround levels

num_colour=2*length(center)*length(surround);
%obtain the color feature
colour_fea_map=cell(1,num_colour);                        % the cell for storing colour feature
colour_fea_map=colour_channel(f,center,surround);         % colour channel  is utilized for extracting the color feature

if size(f,3) == 3
    f = mean(f,3);
else
    error('the image is not 3-channel R-G-B images');
end

%obtain the orientation feature
num_orientation=16;
orientation_fea_map=cell(1,num_orientation);

%% Attention: choose the appropriate orientation channel
% (1) orientation_fea_map=orientation_channel_c1(f,num_orientation);
%     (C1 Channel)"Dongjin Song and Dacheng Tao"'s BIF feature extraction
%
% (2) orientation_fea_map=orientation_channel(f,num_orientation);      
%     "Siagian and Itti's " GIST feature extraction
%%
%%%%%%%%%%%%%%%%%%%%%%%%%%%%%%%%%%%%%%%%%%%%%%%%%%%%%%%%%%%
orientation_fea_map=orientation_channel_c1(f,num_orientation);           % orientation channel (C1 feature)
%%%%%%%%%%%%%%%%%%%%%%%%%%%%%%%%%%%%%%%%%%%%%%%%%%%%%%%%%%%%

%get the intensity feature
num_intensity=length(center)*length(surround);
intensity_fea_map=cell(1,num_intensity);
intensity_fea_map=intensity_channel(f,center,surround);    % intensity channel
%%%% normalization
colour_max = -10000000;
colour_min = 10000000;
[row,col] = size(f);
for i = 1: 12 
    max_tmp = max(max(colour_fea_map{1,i}));
    min_tmp = min(min(colour_fea_map{1,i}));
    if max_tmp > colour_max
        colour_max = max_tmp;
    end
    if min_tmp < colour_min
        colour_min = min_tmp;
    end
end
for i = 1: 12
    for  p = 1: row
        for q= 1: col
   colour_fea_map{1,i}(p,q) =  (colour_fea_map{1,i}(p,q)-colour_min)/(colour_max-colour_min); 
        end
    end
end
intensity_max =  -10000000;
intensity_min =  10000000;
for i = 1: 6 
    max_tmp = max(max(intensity_fea_map{1,i}));
    min_tmp = min(min(intensity_fea_map{1,i}));
    if max_tmp > intensity_max
        intensity_max = max_tmp;
    end
    if min_tmp < intensity_min
        intensity_min = min_tmp;
    end
end
for i = 1: 6 
     for  p = 1: row
        for q= 1: col
   intensity_fea_map{1,i}(p,q) =  (intensity_fea_map{1,i}(p,q)-intensity_min)/(intensity_max-intensity_min); 
        end
     end
end
orientation_max =  -10000000;
orientation_min =  10000000;
for i = 1: 16 
    max_tmp = max(max(orientation_fea_map{1,i}));
    min_tmp = min(min(orientation_fea_map{1,i}));
    if max_tmp > orientation_max
        orientation_max = max_tmp;
    end
    if min_tmp < orientation_min
        orientation_min = min_tmp;
    end
end
for i = 1: 16 
     for  p = 1: row
        for q= 1: col
   orientation_fea_map{1,i}(p,q) =  (orientation_fea_map{1,i}(p,q)-orientation_min)/(orientation_max-orientation_min); 
        end
     end
end
%%%%%% boundling features
win = 4; %%%
srow = fix(row/win);
scol = fix(col/win);
src = srow * scol;
image_fea = [];
colour_fea = [];
%%%for colour_fea_map 12 maps 
for i = 1: 12 
    colour_mat = colour_fea_map{1,i};
    for  p = 1: win
        for q= 1: win
         mat_tmp = colour_mat([(srow*(p-1)+1): (srow*p)],[(scol*(q-1)+1): (scol*q)]) ;
         fea_tmp = sum(sum(mat_tmp));
         fea_tmp = fea_tmp/ src;
         colour_fea = [colour_fea,fea_tmp];
        end
    end
end
%%%for intensity_fea_map 6 maps 
intensity_fea = [];
for i = 1: 6 
    intensity_mat = intensity_fea_map{1,i};
    for  p = 1: win
        for q= 1: win
         mat_tmp = intensity_mat([(srow*(p-1)+1): (srow*p)],[(scol*(q-1)+1): (scol*q)]) ;
         fea_tmp = sum(sum(mat_tmp));
         fea_tmp = fea_tmp/ src;
         intensity_fea = [intensity_fea,fea_tmp];
        end
    end
end
%%%for orientation_fea_map 16 maps
orientation_fea = [];
for i = 1: 16 
    orientation_mat = orientation_fea_map{1,i};
    for  p = 1: win
        for q= 1: win
         mat_tmp = orientation_mat([(srow*(p-1)+1): (srow*p)],[(scol*(q-1)+1): (scol*q)]) ;
         fea_tmp = sum(sum(mat_tmp));
         fea_tmp = fea_tmp/ src;
         orientation_fea = [orientation_fea,fea_tmp];
        end
    end
end      
 image_fea = [colour_fea intensity_fea orientation_fea ];

for k=1:length(image_fea)
         fprintf(feaout,'%f ',image_fea(k));
end
fprintf(feaout,'\n');
clear colour_fea_map intensity_fea_map orientation_fea_map 
clear image_fea colour_fea intensity_fea orientation_fea 
clear curimgname  curimgindir
end    
fclose(feaout);

% figure; %show the 34 featrue maps
% for i=1:12
%     subplot(6,6,i);
%     imshow(colour_fea_map{1,i},[]);
% end
% for i=1:6
%     subplot(6,6,i+12);
%     imshow(intensity_fea_map{1,i},[]);
% end
% for i=1:16
%     subplot(6,6,i+18);
%     imshow(orientation_fea_map{1,i},[]);
% end


%%
%each channel has not been normalized, you can normalize the feature of
%each channel according to your requirement.
%%
