# Supplementary material for: Computerized tongue image segmentation via the double geo-vector flow
Source: Chin Med. 2014 Feb 8;9:7. doi: 10.1186/1749-8546-9-7 (PMC3922256; doi:10.1186/1749-8546-9-7)
Supplement: Additional file 1 — Source codes of the DGF in MATLAB language. Please refer to readme in the zip files. [file 1749-8546-9-7-S1.zip › DGF/DGF/gaussianBlur.m]

function GI = gaussianBlur(I,s)
% GAUSSIANBLUR blur the image with a gaussian kernel
%     GI = gaussianBlur(I,s) 
%     I is the image, s is the standard deviation of the gaussian
%     kernel, and GI is the gaussian blurred image.

%    Chenyang Xu and Jerry L. Prince 6/17/97
%    Copyright (c) 1996-97 by Chenyang Xu and Jerry L. Prince

M = gaussianMask(1,s);
M = M/sum(sum(M));   % normalize the gaussian mask so that the sum is
                     % equal to 1
GI = xconv2(I,M);
