# Supplementary material for: Computerized tongue image segmentation via the double geo-vector flow
Source: Chin Med. 2014 Feb 8;9:7. doi: 10.1186/1749-8546-9-7 (PMC3922256; doi:10.1186/1749-8546-9-7)
Supplement: Additional file 1 — Source codes of the DGF in MATLAB language. Please refer to readme in the zip files. [file 1749-8546-9-7-S1.zip › DGF/DGF/GaussianVect.m]

function P = GaussianVect(A,mu,var)
%% GaussianVect 
%%P = GaussianVect(A,mu,var)
P = exp(-(A-mu)^2/(2*var^2 + 1e-8));
