# Supplementary material for: Computerized tongue image segmentation via the double geo-vector flow
Source: Chin Med. 2014 Feb 8;9:7. doi: 10.1186/1749-8546-9-7 (PMC3922256; doi:10.1186/1749-8546-9-7)
Supplement: Additional file 1 — Source codes of the DGF in MATLAB language. Please refer to readme in the zip files. [file 1749-8546-9-7-S1.zip › DGF/DGF/GausSmothing1.m]

function [g]=GausSmothing1(f)
%%   Gaussian  smothing
% [g]=GausSmothing1(f)
f=double(f); 

f=fft2(f); % ¸µÀïÒ¶±ä»¯

f=fftshift(f); %ÒÆµ½ÖÐÐÄ

[m,n]=size(f); %
d0=6;  %·½²î  ºÃ´ó ¡£¡£¡£  for test2 and test3  it was d0=10  is used for almost every one but for test1 it is  d0=15

m1=fix(m/2);  % Ö»È¡Ò»°ë Ïàµ±ÓÚ½ö¶ÔÕýµÄ²¿·Ö²Ù×÷

n1=fix(n/2);
h=zeros(m,n);
for i=1:m

    for j=1:n

        d=sqrt((i-m1)^2+(j-n1)^2);  % µ½µã£¨m1,n1£©µÄ¾àÀë Ïàµ±ÓÚÒ»´ÎµãÎªÖÐÐÄ

        h(i,j)=exp(-d^2/2/d0^2);   % ¼«×ø±êÐÎÊ½µÄ¸ßË¹º¯Êý  

    end

end
g=f.*h;  % ¸ßË¹º¯ÊýÓë¿ÕÓòÏà¾í»ý¾ÍµÈÓÚÓëÆµÓòÏà³Ë¡£

g=ifftshift(g);

g=ifft2(g);

g=mat2gray(real(g)); 
