# Supplementary material for: Computerized tongue image segmentation via the double geo-vector flow
Source: Chin Med. 2014 Feb 8;9:7. doi: 10.1186/1749-8546-9-7 (PMC3922256; doi:10.1186/1749-8546-9-7)
Supplement: Additional file 1 — Source codes of the DGF in MATLAB language. Please refer to readme in the zip files. [file 1749-8546-9-7-S1.zip › DGF/DGF/GVF.m]

function [u,v] = GVF(f, mu, ITER)
%GVF Compute gradient vector flow.
%   [u,v] = GVF(f, mu, ITER) computes the
%   GVF of an edge map f.  mu is the GVF regularization coefficient
%   and ITER is the number of iterations that will be computed.  

%   Chenyang Xu and Jerry L. Prince 6/17/97
%   Copyright (c) 1996-99 by Chenyang Xu and Jerry L. Prince
%   Image Analysis and Communications Lab, Johns Hopkins University

%   modified on 9/9/99 by Chenyang Xu

[m,n] = size(f);
fmin  = min(f(:));
fmax  = max(f(:));
f = (f-fmin)/(fmax-fmin);  % Normalize f to the range [0,1]

f = BoundMirrorExpand(f);  % Take care of boundary condition
[fx,fy] = gradient(f);     % Calculate the gradient of the edge map
u = fx; v = fy;            % Initialize GVF to the gradient
SqrMagf = fx.*fx + fy.*fy; % Squared magnitude of the gradient field

% Iteratively solve for the GVF u,v
for i=1:ITER,
  u = BoundMirrorEnsure(u);
  v = BoundMirrorEnsure(v);
  u = u + mu*4*del2(u) - SqrMagf.*(u-fx);    %%%% I add *f so that strong edge compensate weake edge can overcome weak edge caused by nosie 
  %%% but acccording to our test it was not sutiable for tongue body 
  v = v + mu*4*del2(v) - SqrMagf.*(v-fy);
  fprintf(1, '%3d', i);
  if (rem(i,20) == 0)
     fprintf(1, '\n');
  end 
end
fprintf(1, '\n');

u = BoundMirrorShrink(u);
v = BoundMirrorShrink(v);
