# Supplementary material for: Computerized tongue image segmentation via the double geo-vector flow
Source: Chin Med. 2014 Feb 8;9:7. doi: 10.1186/1749-8546-9-7 (PMC3922256; doi:10.1186/1749-8546-9-7)
Supplement: Additional file 1 — Source codes of the DGF in MATLAB language. Please refer to readme in the zip files. [file 1749-8546-9-7-S1.zip › DGF/DGF/initial_contour.m]

function [contourx,contoury,separateline,Rsline,Lsline,centreline,centre,radius,point1,point2,point3,point4,BW1]=initial_contour(row,col,img)
% initial_contour2 initial contour of C2G2FSnake
%    Syntax:
%   [contourx,contoury,contourx0,contoury0,separateline,Rsline,Lsline,centreline,centre,radius,centre0,radius0]=initial_contour(row,col,img)
%
%    Description
%     input: 
%              row :   total row of test  image 
%              col:      total  column of test image
%     output:
%                    contourx0 :  initial contour of x axes 
%                    contoury0 :  initial contour of y axes 
%                    contourx :   modifeid initial contour of x axes 
%                    contoury  :  modifeid  initial contour of y axes 
%              separateline:  diving line between PartI and Part II
%              Rsline: diving line according to row of point 3 of right angular
%              Lsliine: diving line according to row of point 2 of left angular
%              centreline:     column of point4 
%              centre : centre of modifeid initial circle  contour
%              radius :  radius of modifeid initial circle  contour
%              centre0 : centre of modifeid  circle  contour
%              radius0 :  radius of modifeid  circle  contour
%
%
%    Authors: Miaojing Shi, LeVis Group, Tongji University 
%    Date:    June  2010
%    Reference:  


        R=img(:,:,1);
        G=img(:,:,2);
        B=img(:,:,3);        
        f=rgb2gray(img);

%%%%%%%%%%%   caculte point 1;
FindR=0;
FindC=0;

[f1]=GausSmothing1(f);
[F0,thesh1]=edge(f1,'canny');
FindP=0;EdNo=0;
  while EdNo<=100
  for i= 1:round(0.5*row)
      for j= 5:col-5
          if F0(row-i,j)==1
              EdNo=EdNo+1;
              cancR=row-i;
              cancC=j;
           [output]=edge_accum(cancR,cancC,F0);
        
           
    if output==1
        FindR=cancR;
        FindC=cancC;
        FindP=1;
        break
    else
        continue
    end
          end         
      end
      
      if FindP==1
        break
      end
    
  end
     if FindP==1
        break
      end
  end
  
  
  
  if FindR>0&&FindC>0
      if FindR<row-15
      point1(1)=FindR+15;point1(2)=FindC;
      point10(1)=FindR;point10(2)=FindC;
      elseif FindR<row-8
         point1(1)=FindR+8;point1(2)=FindC;
      point10(1)=FindR;point10(2)=FindC;  
      else
        point1(1)=FindR;point1(2)=FindC;  
       point10(1)=FindR;point10(2)=FindC;
      end
  else
      fprintf('could not find the tongue sharp point please dot it in the image')
      figure,imshow(X);
      point1=ginput(1);
      point10=point1;
  end
  
  
  %%%%%%%%%%%%%%%%%  caculte point 2 & point3
  
 rawI = zeros(row,col);
             for i=1:row
                 for j=1:col
                      [rawI(i,j)]=rgb2i(R(i,j),G(i,j),B(i,j));
                 end
             end
  Channel=rawI;
  [ImageY]=ProjY(Channel,row,col);
  [mrow,minvalue]=minrow(ImageY,row);

  
f=rawI;
%[f]=GausSmothing1(f);  %   this is important  to smothe the binary image
level = graythresh(f);
BW1 = im2bw(f,level);
BW2=edge(double(BW1),'sobel');
Cflag1=0;
Cflag2=0;
Cflag3=0;
%%%%%%%    caculate  point4
Column=point1(2);
while Column>=0.2*col 
for i=fix(0.5*row):row-1
    if BW2(row-i,Column)==1
       Cflag3=row-i;
       break  
    end
end
if Cflag3~=0
    break
end
 Column=Column-1;
end
while Column<=0.8*col
 for i=fix(0.5*row):row-1
    if BW2(row-i,Column)==1
       Cflag3=row-i;
       break  
    end
end
if Cflag3~=0
    break
end
 Column=Column+1;
end
   if Cflag3~=0;
   point4(1)=Cflag3;  %%%%%changed
   point4(2)=point1(2);  
   else
       point4=0;
   end
       
   
       
for j=1:round(0.9*col)
    if BW2(mrow,j)==1
       Cflag1=j;
       break  
    end
end

for j=1:round(0.9*col)
    if BW2(mrow,round(0.9*col)-j)==1
       Cflag2=round(0.9*col)-j;
       break  
    end
end
frame=BW1;
I =double(frame);

xmin = mrow+6; xmax = round(0.75*row);ymin = round(0.1*col);
%ymax = Cflag1;
ymax=round(0.5*col);
[PIP2]=PtHarris(xmin,xmax,ymin,ymax,I);
if isempty(PIP2)
        point2=0;
 else
               [L,W]=size(PIP2);
               LWmax=zeros(L,1);

             
     for i=1:L
                LWmax(i)=PIP2(i,1)+col-PIP2(i,2);
     end
                mLWmax=max(LWmax);
                 rmax=find(LWmax==mLWmax(1));
 
                point2(1)=PIP2(rmax(1),1);
                point2(2)=PIP2(rmax(1),2);
 end
    
xmin = mrow+6; xmax = round(0.7*row);ymax=round(0.9*col);
%ymin=Cflag2;
ymin=round(0.5*col);
[PIP3]=PtHarris(xmin,xmax,ymin,ymax,I);
 if isempty(PIP3)
        point3=0;
 else
               [L,W]=size(PIP3);
               LWmax=zeros(L,1);
     for i=1:L
                LWmax(i)=PIP3(i,1)+PIP3(i,2);
     end
                  mLWmax=max(LWmax);
                   rmax=find(LWmax==mLWmax(1));
 
                point3(1)=PIP3(rmax(1),1);
                point3(2)=PIP3(rmax(1),2);
 end
    
    if point2==0  %%  whether point is exist
    if point3==0
    fprintf('could not find the tongue sharp point please dot it in the image')
      figure,imshow(X);
      point2=ginput(1);
      point3=ginput(1);
    else                     %%% if not  then caculate it according to its approximate symmetry with another point 
      point2(1)=point3(1);
      point2(2)=2*point1(2)-point3(2);
    end
elseif isempty(point3)
      point3(1)=point2(1);
      point3(2)=2*point1(2)-point2(2);
    end

     point2(2)=point2(2);%point2(1)=point2(1)+5;   %%%% it depends on the concrete pic to make some modification about point 2 
%%%% and point 3 column
point3(2)=point3(2);
point3(1)=point3(1);
point4(1)=point4(1);
 %%%%%%%%%%%%%%    I add point3 point2  to move some small step towards
 %%%%%%%%%%%%%%    centre 
 Cflag4=0;Cflag5=0;

for i=fix(0.5*row):row-10
    if BW2(row-i,fix(0.5*(point1(2)+point2(2))))==1
       Cflag4=row-i;
       break  
    end
        
end
if Cflag4~=0
   point5(1)=Cflag4; point5(2)=fix(0.5*(point1(2)+point2(2)));
else     
   point5(1)=fix(0.5*(point2(1)+point4(1))); point5(2)=fix(0.25*(point1(2)+point2(2)));
end


 for i=fix(0.5*row):row-1
    if BW2(row-i,fix(0.5*(point1(2)+point3(2))))==1
       Cflag5=row-i;
       break  
    end   
 end

 if Cflag5~=0
   point6(1)=Cflag5; point6(2)=fix(0.5*(point1(2)+point3(2)));
else
   Cflag5=fix(0.5*(point3(1)+point4(1)));    
   point6(1)=Cflag5; point6(2)=fix(0.5*(point1(2)+point3(2)));
end
 
 %%%%%%%  straight line contour 
 %%%% make some modification 
 
% if point4(1)>=min(point2(1),point3(1));
%     point4(1)=point4(1)-30;
% end

%%%%%%%%%%%%%  three point 

if point4(1)>point2(1)||point4(1)>point3(1)
    temp_row=min(point2(1),point3(1));
      if BW1(temp_row(1)-15,point4(2))==BW1(ceil(0.5*row),ceil(0.5*col))
          point4(1)=temp_row(1)-15;
      end
end
    
[kslope1,bintercept1]=TP_straight(point2,point4);
Ptx(1)=point2(2);Ptx(2)=point4(2);
t=0:0.2:(Ptx(2)-Ptx(1));
x1=Ptx(1)+t;
y1=kslope1*x1+bintercept1;

[kslope2,bintercept2]=TP_straight(point4,point3);
Ptx(1)=point4(2);Ptx(2)=point3(2);
t=0:0.2:(Ptx(2)-Ptx(1));
x2=Ptx(1)+t;
y2=kslope2*x2+bintercept2;

[centre,radius]=TP_circle(point1,point2,point3);
[x,y]=Dr_circle(centre,radius,point2,point3,col,row);
[centre0,radius0]=TP_circle(point10,point2,point3);
[x0,y0]=Dr_circle(centre0,radius0,point2,point3,col,row);

%%%%%%%%%%   three point 

     contourx=[x1,x2];  contoury=[y1,y2];
    contourx=[contourx,x]; contoury=[contoury,y];
    contourx0=[x1,x2,x0]; contoury0=[y1,y2,y0];
   separateline=max(point2(1),point3(1));
   Rsline=point3(1);
   Lsline=point2(1);
    centreline=point4(2);
    
    
    
