# Supplementary material for: Computerized tongue image segmentation via the double geo-vector flow
Source: Chin Med. 2014 Feb 8;9:7. doi: 10.1186/1749-8546-9-7 (PMC3922256; doi:10.1186/1749-8546-9-7)
Supplement: Additional file 1 — Source codes of the DGF in MATLAB language. Please refer to readme in the zip files. [file 1749-8546-9-7-S1.zip › DGF/DGF/InternTerm.m]

function  [invAI]=InternTerm(alpha,beta,gamma,x)
% InternTerm  intern force of C2G2FSnake
%    Syntax:
%   [invAI]=InternTerm(alpha,beta,gamma,x)
%
%    Description
%     input: 
%              alpha:   elasticity parameter
%               beta:    rigidity parameter
%             gamma:   viscosity parameter    
%                    x:    x axes of  the evolving curve        
%     output:
%              invAI:    intern force matrix
%
%    Authors: Miaojing Shi, LeVis Group, Tongji University 
%    Date:    June  2010
%    Reference:

N = length(x);

alpha = alpha* ones(1,N);   %%  10 row 1 col
beta = beta*ones(1,N);        %% local used for every x

% produce the five diagnal vectors
alpham1 = [alpha(2:N) alpha(1)];     %
alphap1 = [alpha(N) alpha(1:N-1)];
betam1 = [beta(2:N) beta(1)];
betap1 = [beta(N) beta(1:N-1)];

a = betam1;
b = -alpha - 2*beta - 2*betam1;
c = alpha + alphap1 +betam1 + 4*beta + betap1;
d = -alphap1 - 2*beta - 2*betap1;
e = betap1;

% generate the parameters matrix
A = diag(a(1:N-2),-2) + diag(a(N-1:N),N-2);
A = A + diag(b(1:N-1),-1) + diag(b(N), N-1);
A = A + diag(c);
A = A + diag(d(1:N-1),1) + diag(d(N),-(N-1));
A = A + diag(e(1:N-2),2) + diag(e(N-1:N),-(N-2));

invAI = inv(A + gamma * diag(ones(1,N)));
