# Supplementary material for: Computerized tongue image segmentation via the double geo-vector flow
Source: Chin Med. 2014 Feb 8;9:7. doi: 10.1186/1749-8546-9-7 (PMC3922256; doi:10.1186/1749-8546-9-7)
Supplement: Additional file 1 — Source codes of the DGF in MATLAB language. Please refer to readme in the zip files. [file 1749-8546-9-7-S1.zip › DGF/DGF/LocalRegion1.m]

function  [R,G,B]=LocalRegion1(img,x,y,w)
%    LocalRegion1    caculate average R,G,B value of local region of certain point    
%    Syntax:
%     [R,G,B]=LocalRegion1(img,x,y,w)
%    Description
%     input: 
%              x,y:     column and row of certain point
%              w:     window size
%               img:   color- image
%     output:
%               R,G,B:  average value of local region    
%      
%    Authors: Miaojing Shi, LeVis Group, Tongji University 
%    Date:    June  2010
%    Reference:  
R=0;G=0;B=0;cont=0;
for i=-w:w
    for j=-w:w
            R=img(y+i,x+j,1)+R;
            G=img(y+i,x+j,2)+G;
            B=img(y+i,x+j,3)+B;
            cont=cont+1;
    end
end
R=double(R/cont);
G=double(G/cont);
B=double(B/cont);
