# Supplementary material for: Computerized tongue image segmentation via the double geo-vector flow
Source: Chin Med. 2014 Feb 8;9:7. doi: 10.1186/1749-8546-9-7 (PMC3922256; doi:10.1186/1749-8546-9-7)
Supplement: Additional file 1 — Source codes of the DGF in MATLAB language. Please refer to readme in the zip files. [file 1749-8546-9-7-S1.zip › DGF/DGF/map_trans.m]

function map_trans(indir,inimgdir,outdir)

%% DEMO FOR BIF FEATURE EXTRACTION
% INPUT: R-G-B COLOUR IMAGES
% OUTPUT: FEATURE MAPS  GIST/BIF FEATURES
%
% Demo for extracting the biologically inspired features (BIF) (including c1 channel(orientation) && intensity channel
% && colour channel.
% Attention: this is only an temporal version, the final version of this code will be published on web soon.
%
% Reference:
% [1] Dongjin Song and Dacheng Tao, "Biologically Inspired Feature Manifold
%     for Scene Classification", IEEE Transactions on Image Processing (T-IP),vol.1, 2010.
% [2] D. Song and D. Tao, ¡°C1 Units for Scene Classification,¡± Proc.
%     IEEE Int¡¯l Conf. Pattern Recognition, pp. 1-4, 2008.
%% demo for extracting the BIF
imgname = fopen(indir);
if(imgname == -1)
    error('Cannot open file %s',imgnameinfo);
end
imgnum = str2double(fgetl(imgname));
%feaout = fopen(outdir,'wt');
% if(feaout == -1)
%     error('Cannot open file %s',outdir);
% end 
for n = 1:imgnum 
    curimgname = fgetl(imgname);%%Xinghai: fget1 --> fgetl
    curimgindir = strcat(inimgdir, '\', curimgname,'.jpg');
%name_train='fat_dog.jpg'; 
X=imread(curimgindir);
%X=imresize(X,1);
[row,col,dim]=size(X);     
    %%% caculate colorspace  
      img=rgb2gray(X);
      imageR=double(X(:,:,1));
      imageG=double(X(:,:,2));
      imageB=double(X(:,:,3));
      Image11=(X(:,:,1)+X(:,:,2)+X(:,:,3))/3;    
%  %%%%%%% HSI 
  for i=1:row
       for j=1:col
                     [ H(i,j),S(i,j),rawI(i,j)]=rgb2hsi(imageR(i,j),imageG(i,j),imageB(i,j));
                      rawI(i,j)=rawI(i,j)*255; 
                      ks = S(i,j)*255;
                      if ks <=0
                          ks = ks+256;
                      end
                      S(i,j)=uint8(ks) +1;
              
                       kh = H(i,j)/2/pi*255-120/360*255; 
                      if kh <=0
                          kh = kh+256;
                      end
                      H(i,j)=uint8(kh) +1;
                      %[ rawH(i,j),rawS(i,j),rawI(i,j)]=rgbtohsi(R(i,j),G(i,j),B(i,j));
           end
  end 
  H = uint8(H);
  outimgindir = strcat(outdir, '\', curimgname,'.jpg');
  imwrite(H,outimgindir);
end
%f=imread(name_train);
%f=im2double(f);
