# Supplementary material for: Computerized tongue image segmentation via the double geo-vector flow
Source: Chin Med. 2014 Feb 8;9:7. doi: 10.1186/1749-8546-9-7 (PMC3922256; doi:10.1186/1749-8546-9-7)
Supplement: Additional file 1 — Source codes of the DGF in MATLAB language. Please refer to readme in the zip files. [file 1749-8546-9-7-S1.zip › DGF/DGF/max3.m]

function [MAX]=max3(one,two,three)
%%find the max of the three
%  [MAX]=max3(one,two,three)
if one>two 
    MAX=one ;
else
    MAX=two ;
end

if MAX>three
    MAX=MAX;
else
    MAX=three;
end
%%
