# Supplementary material for: Computerized tongue image segmentation via the double geo-vector flow
Source: Chin Med. 2014 Feb 8;9:7. doi: 10.1186/1749-8546-9-7 (PMC3922256; doi:10.1186/1749-8546-9-7)
Supplement: Additional file 1 — Source codes of the DGF in MATLAB language. Please refer to readme in the zip files. [file 1749-8546-9-7-S1.zip › DGF/DGF/max4.m]

function [mv]=max4(m1,m2,m3,m4)
%%find the max of the four
%  [MAX]=max3(m1,m2,m3,m4)
if m1>=m2
    mv=m1;
else
    mv=m2;
end
if mv>=m3
    mv=mv;
else
    mv=m3;
end
if mv>=m4
    mv=mv;
else
    mv=m4;
end
