# Supplementary material for: Computerized tongue image segmentation via the double geo-vector flow
Source: Chin Med. 2014 Feb 8;9:7. doi: 10.1186/1749-8546-9-7 (PMC3922256; doi:10.1186/1749-8546-9-7)
Supplement: Additional file 1 — Source codes of the DGF in MATLAB language. Please refer to readme in the zip files. [file 1749-8546-9-7-S1.zip › DGF/DGF/min3.m]

function [MIN]=min3(one,two,three)
%%find the min of the three
% [MIN]=min3(one,two,three)
if one>two 
    MIN=two ;
else
    MIN=one ;
end

if MIN>three
    MIN=three ;
else
    MIN=MIN;
end
%%
