# Supplementary material for: Computerized tongue image segmentation via the double geo-vector flow
Source: Chin Med. 2014 Feb 8;9:7. doi: 10.1186/1749-8546-9-7 (PMC3922256; doi:10.1186/1749-8546-9-7)
Supplement: Additional file 1 — Source codes of the DGF in MATLAB language. Please refer to readme in the zip files. [file 1749-8546-9-7-S1.zip › DGF/DGF/minrow.m]

function [row,minvalue]=minrow(ImageY,FULL_IMAGE_HEIGHT)
%%find the min row  of intensity
%   [row,minvalue]=minrow(ImageY,FULL_IMAGE_HEIGHT)
% input:  ImageY:  Y-axes  projection of image
%       FULL_IMAGE_HEIGHT:   total row 
%
% output :
%           row : minnimum row of intensity
%            minvalue:  value of intensity of min row .

minvalue=ImageY(1);
row=1;
for i=2:FULL_IMAGE_HEIGHT
    if ImageY(i)<minvalue
        row=i;
        minvalue=ImageY(i);
    end
end
