# Supplementary material for: Computerized tongue image segmentation via the double geo-vector flow
Source: Chin Med. 2014 Feb 8;9:7. doi: 10.1186/1749-8546-9-7 (PMC3922256; doi:10.1186/1749-8546-9-7)
Supplement: Additional file 1 — Source codes of the DGF in MATLAB language. Please refer to readme in the zip files. [file 1749-8546-9-7-S1.zip › DGF/DGF/NormalWeightedLengthTerm.m]

function   [nx,ny]=NormalWeightedLengthTerm(x,y,gx,gy,cline,sline,Rsline,Lsline,thresha,threshb,centre)
% NormalWeightedLengthTerm:  geometric vector flow of the curve 
%    Syntax:
%               [nx,ny]=NormalWeightedLengthTerm(x,y,gx,gy,cline,sline,Rsline,Lsline,thresha,threshb,centre)
%    Description
%     input: 
%                  x: temporary evolving curve of x axes
%                  y: temporary evolving curve of y axes
%              gx,gy:   external force field for above Part I
%              sline:  diving line between PartI and Part II
%              Rsline: diving line according to row of point 3 of right angular
%              Lsliine: diving line according to row of point 2 of left angular
%              centre : centre of initial circle  contour
%               thresha: thresh of PartI if nx/ny larger than thresha set  nx/ ny=0; 
%               threshb: thresh of PartII if nx/ny smaller than threshb set  nx/ ny=0; 
%    
%       output:
%                 nx/ny  geometric vector flow of the curve
%
%    Authors: Miaojing Shi, LeVis Group, Tongji University 
%    Date:    June  2010
%    Reference:  

nx=zeros(length(x),1);
ny=zeros(length(x),1);
px=zeros(length(x),1);
py=zeros(length(x),1);
for i=1:length(x)
    if i~=length(x)
    px(i)=x(i+1)-x(i);                     %%%%% the curve is clockwise stored in matrix x ,y
    py(i)=y(i+1)-y(i);
    else
     px(i)=x(1)-x(i);                     %%%%% the curve is clockwise stored in matrix x ,y
     py(i)=y(1)-y(i); 
     end
    if x(i)<=cline & y(i)<=sline   % I  dimenshion
      if y(i)<=Lsline
          if px(i)==0
              nx(i)=-1;ny(i)=0;
           elseif py(i)==0
              nx(i)=0;ny(i)=-1;
          else
              [temp_nx,temp_ny]=CalNorI(px(i),py(i));
              nx(i)  = temp_nx;
              ny(i)  = temp_ny;
          end
       else
        nx(i)=centre(2)-x(i);ny(i)=centre(1)-y(i);
        normal=sqrt(nx(i)^2+ny(i)^2);
        nx(i)=nx(i)/normal;ny(i)=ny(i)/normal;
      end
                
     elseif x(i)>cline & y(i)<sline    % II dimenshion
      if y(i)<=Rsline
          if px(i)==0
            nx(i)=+1;ny(i)=0;
          elseif py(i)==0
            nx(i)=0;ny(i)=-1;
          else
             [temp_nx,temp_ny]=CalNorII(px(i),py(i));
           nx(i)  = temp_nx;
           ny(i)  = temp_ny;
          end
         else
         nx(i)=centre(2)-x(i);ny(i)=centre(1)-y(i);
        normal=sqrt(nx(i)^2+ny(i)^2);
        nx(i)=nx(i)/normal;ny(i)=ny(i)/normal;
      end
    elseif x(i)>cline & y(i)>sline    % III dimenshion
        %%%%% method one   certain point normal direction shrink
%           if px(i)==0
%             nx(i)=-1;ny(i)=0;
%           elseif py(i)==0
%             nx(i)=0;ny(i)=-1;
%           else
%            [temp_nx,temp_ny]=CalNorII(px(i),py(i));
%            nx(i)  = -abs(temp_nx);
%            ny(i)  = -abs(temp_ny);
%           end  
        %%%%% methos two  circle direction shrink
        nx(i)=centre(2)-x(i);ny(i)=centre(1)-y(i);
        normal=sqrt(nx(i)^2+ny(i)^2);
        nx(i)=nx(i)/normal;ny(i)=ny(i)/normal;
        %%%%%%  methos two  
      elseif x(i)<cline & y(i)>sline    % IV dimenshion
          %%%% method I 
%           if px(i)==0
%             nx(i)=+1;ny(i)=0;
%           elseif py(i)==0
%             nx(i)=0;ny(i)=-1;
%           else
%            [temp_nx,temp_ny]=CalNorI(px(i),py(i));
%            nx(i)  =  abs(temp_nx);
%            ny(i)  = -abs(temp_ny);
%           end 
          %%%%% methos two  circle direction shrink
        nx(i)=centre(2)-x(i);ny(i)=centre(1)-y(i);
        normal=sqrt(nx(i)^2+ny(i)^2);
        nx(i)=nx(i)/normal;ny(i)=ny(i)/normal;
        %%%%%%  methos two  
          
          
    end   
 end
% for j=1:length(x)
%     parax=1/(1+gx(j)^2);
%     paray=1/(1+gy(j)^2);
%       if abs(gx(j))<=thresh
%           nx(j)=nx(j)*parax;
%       else
%           nx(j)=0;
%       end
%        if abs(gy(j))<=thresh
%           ny(j)=ny(j)*paray;
%        else
%           ny(j)=0;
%        end       
% end


for j=1:length(x)
    parax=1/(1+gx(j)^2);
    paray=1/(1+gy(j)^2);
    if y(j)<sline
       if abs(gx(j))<=thresha
           nx(j)=nx(j)*parax;
       else
           nx(j)=0;
       end
        if abs(gy(j))<=thresha
           ny(j)=ny(j)*paray;
        else
           ny(j)=0;
        end       
    else
     nx(j)=0;
     ny(j)=0;
    end
end
