# Supplementary material for: Computerized tongue image segmentation via the double geo-vector flow
Source: Chin Med. 2014 Feb 8;9:7. doi: 10.1186/1749-8546-9-7 (PMC3922256; doi:10.1186/1749-8546-9-7)
Supplement: Additional file 1 — Source codes of the DGF in MATLAB language. Please refer to readme in the zip files. [file 1749-8546-9-7-S1.zip › DGF/DGF/ParameterInitial.m]

function [Bagtable,Aagtable]=ParameterInitial(contourx,contoury,sline,centre,img)
%     ParameterInitial  initial color controlled infro. 
%    Syntax:
%     [Bagtable,Aagtable]=ParameterInitial(contourx,contoury,sline,centre,img)
%
%    Description
%     input: 
%                    contourx  initial contour of x axes 
%                    contoury  initial contour of y axes 
%                    sline:  diving line between PartI and Part II
%                    centre : centre of initial circle  contour  
%                    img: original image 
%       output:
%                       Bagtable: color table of the under part, Part II
%                       Aagtable: color table of the above part, Part I
%
%    Authors: Miaojing Shi, LeVis Group, Tongji University 
%    Date:    June  2010
%    Reference:  

t=1;count=1; Bagtable=0;Aagtable=0;
while t<=length(contourx)      %%%% 
         if contoury(t)>=sline+5    %%%%  to reserve some space for  margins 
              x=round(contourx(t));
              y=round(contoury(t));
             [agtan,rvecx,rvecy]=SampleAngle(x,y,centre);
              if agtan ~=0
                  Bagtable(count,1)= agtan;
                  %[R,G,B]=LocalRegion1(img,x,y,2);    
                  %Bagtable(count,2)=R;Bagtable(count,3)=G;Bagtable(count,4)=B;
                  %%%%%  for sampling interval is not zero 
                  Bagtable(count,2)=img(y,x,1);Bagtable(count,3)=img(y,x,2);Bagtable(count,4)=img(y,x,3);
                  count=count+1;
              end
         elseif contoury(t)<=sline 
              x=round(contourx(t));
              y=round(contoury(t));
             [agtan]=SampleAngle1(x,y,centre);
              if agtan ~=0
                  Aagtable(count,1)= agtan;
                  %[R,G,B]=LocalRegion1(img,x,y,2);
                  %Aagtable(count,2)=R;Aagtable(count,3)=G;Aagtable(count,4)=B;
                  %%%%%  for sampling interval is not zero 
                  Aagtable(count,2)=img(y,x,1);Aagtable(count,3)=img(y,x,2);Aagtable(count,4)=img(y,x,3);
                  count=count+1;
              end
         end
t=t+1;          %%%%%  %%%%%   sampling interval  you can change .every sampling is default  
end
