# Supplementary material for: Computerized tongue image segmentation via the double geo-vector flow
Source: Chin Med. 2014 Feb 8;9:7. doi: 10.1186/1749-8546-9-7 (PMC3922256; doi:10.1186/1749-8546-9-7)
Supplement: Additional file 1 — Source codes of the DGF in MATLAB language. Please refer to readme in the zip files. [file 1749-8546-9-7-S1.zip › DGF/DGF/ParameterUpdate1.m]

function [delt_update1,delt_update2]=ParameterUpdate1(contourx,contoury,sline,Rsline,Lsline,cline,centre,img,delt,SBangle_table,SAangle_table,delt_abv,delt_pre,delt_aft)
%     ParameterUpdate1  update color controlled infro. 
%    Syntax:
%     [delt_update1,delt_update2]=ParameterUpdate1(contourx,contoury,sline,Rsline,Lsline,cline,centre,img,delt,SBangle_table,SAangle_table,delt_abv,delt_pre,delt_aft)
%
%    Description
%     input: 
%                    contourx  initial contour of x axes 
%                    contoury  initial contour of y axes 
%                    sline:  diving line between PartI and Part II
%                    Rsline: diving line according to row of point 3 of right angular
%                    Lsliine: diving line according to row of point 2 of left angular
%                    cline:     column of point4 
%                    centre : centre of initial circle  contour
%                    img: original image 
%                    delt:color controlling cofficient
%                    SBangle_table: color table of the under part, Part II
%                    SAaggle_table: color table of the above part, Part I
%                    delt_abv: delt parameter of above part PartI
%                    delt_pre: delt parameter of under part PartII of  geometric flow 
%                    delt_aft: delt parameter of under part PartII of  gradient flow                      
%       output:
%                       delt_update1: updated controlling cofficient of x 
%                       delt_update1: updated controlling cofficient of x
%
%    Authors: Miaojing Shi, LeVis Group, Tongji University 
%    Date:    June  2010
%    Reference:      


t=1;delt_update1=delt;delt_update2=delt;
     while t<=length(contourx)      %%%% 
         if contoury(t)>=sline+5    %%%%  to reserve some space for  margins 
              x=round(contourx(t));
              y=round(contoury(t));
             [agtan,rvecx,rvecy]=SampleAngle(x,y,centre);
            if agtan ~=0
                DSangle_table=abs(SBangle_table(:,1)-agtan);
                agmin=min(DSangle_table);
                pos=find(DSangle_table==agmin(1));
                SR=double(SBangle_table(pos(1),2));SG=double(SBangle_table(pos(1),3));SB=double(SBangle_table(pos(1),4));
               %%%%%  for sampling interval is not zero 
               %       [R,G,B]=LocalRegion1(img,x,y,2);
               %       TR=R;TG=G;TB=B;
                 TR=double(img(y,x,1));TG=double(img(y,x,2));TB=double(img(y,x,3));
                nom=SR*TR+SG*TG+SB*TB;
                dnom=(SR*SR+SG*SG+SB*SB)+(TR*TR+TG*TG+TB*TB)-nom;
                sim=nom/dnom;
                mu=1;var=delt_pre ;
                delt_update1(t)=delt(t)* GaussianVect(sim,mu,var);
                var=delt_aft ;
                delt_update2(t)=delt(t)* GaussianVect(sim,mu,var);
            end
         elseif contoury(t)<=sline
              x=round(contourx(t));
              y=round(contoury(t));
             [agtan,rvecx,rvecy]=SampleAngle1(x,y,centre);
              if agtan ~=0
                DSangle_table=abs(SAangle_table(:,1)-agtan);
                agmin=min(DSangle_table);
                pos=find(DSangle_table==agmin(1));
                SR=double(SAangle_table(pos(1),2));SG=double(SAangle_table(pos(1),3));SB=double(SAangle_table(pos(1),4));
                 %%%%%  for sampling interval is not zero 
                % [R,G,B]=LocalRegion1(img,x,y,2);
                %TR=R;TG=G;TB=B;
                TR=double(img(y,x,1));TG=double(img(y,x,2));TB=double(img(y,x,3));
                y=round(y-rvecy); x=round(x-rvecx);
                nom=SR*TR+SG*TG+SB*TB;
                dnom=(SR*SR+SG*SG+SB*SB)+(TR*TR+TG*TG+TB*TB)-nom;
                sim=nom/dnom;
                mu=1;
                if contourx(t)<=cline
                    if contoury(t)<Lsline
                var=delt_abv ;   %%%%% this way you have to 
                delt_update1(t)=delt(t)* GaussianVect(sim,mu,var);
                delt_update2(t)=delt(t)* GaussianVect(sim,mu,var);
                    else
                       var=delt_pre ;   %%%%% this way you have to 
                delt_update1(t)=delt(t)* GaussianVect(sim,mu,var);
                var=delt_aft ;
                delt_update2(t)=delt(t)* GaussianVect(sim,mu,var);  
                    end
                else
                    if contoury(t)<Rsline
                        var=delt_abv ;   
                delt_update1(t)=delt(t)* GaussianVect(sim,mu,var);
                delt_update2(t)=delt(t)* GaussianVect(sim,mu,var);
                    else
                       var=delt_pre ;   
                delt_update1(t)=delt(t)* GaussianVect(sim,mu,var);
                var=delt_aft ;
                delt_update2(t)=delt(t)* GaussianVect(sim,mu,var);  
                    end
                end
              end
         end
         t=t+1;
     end
                
