# Supplementary material for: Computerized tongue image segmentation via the double geo-vector flow
Source: Chin Med. 2014 Feb 8;9:7. doi: 10.1186/1749-8546-9-7 (PMC3922256; doi:10.1186/1749-8546-9-7)
Supplement: Additional file 1 — Source codes of the DGF in MATLAB language. Please refer to readme in the zip files. [file 1749-8546-9-7-S1.zip › DGF/DGF/ProjY.m]

function [Proj_Y]=ProjY(Channel,FULL_IMAGE_HEIGHT,FULL_IMAGE_WIDTH)
%% project the image to y coordinate
%    [Proj_Y]=ProjY(Channel,FULL_IMAGE_HEIGHT,FULL_IMAGE_WIDTH)
% input:  Channel:  colorspace  channel 
%            FULL_IMAGE_HEIGHT:   total row 
%             FULL_IMAGE_WIDTH:   total column
%
% output :
%       Proj_Y: value Y- projecting    

Y=zeros(FULL_IMAGE_HEIGHT);
for i=1:FULL_IMAGE_HEIGHT
    for j=1:FULL_IMAGE_WIDTH
        Y(i)=Channel(i,j)+Y(i);
    end
end
Proj_Y=Y/FULL_IMAGE_HEIGHT;

    
