# Supplementary material for: Computerized tongue image segmentation via the double geo-vector flow
Source: Chin Med. 2014 Feb 8;9:7. doi: 10.1186/1749-8546-9-7 (PMC3922256; doi:10.1186/1749-8546-9-7)
Supplement: Additional file 1 — Source codes of the DGF in MATLAB language. Please refer to readme in the zip files. [file 1749-8546-9-7-S1.zip › DGF/DGF/rgb2hsi.m]

function [H,S,I]=rgb2hsi(R,G,B)
%%convert rgb to hsi
         sum1 = double(R+G+B);
          r=double(R) / sum1;
          g=double(G) / sum1;
          b=double(B) / sum1;     
          I=double(R+G+B)/(3.0*255.0);
          if I==0
             S=0;
              H=0;
          else
              S=1-3*(min3(r,g,b))/(r+g+b);   
              if S ==0
                H=0;
              else
                  temp_h=acos((2.0*r-g-b)/(2.0*sqrt((r-g)*(r-g)+(r-b)*(g-b))));
                  if b >= g
                      H = temp_h;
                  else
                      H = 2*pi - temp_h;
                  end
              end
          end
%%
