# Supplementary material for: Computerized tongue image segmentation via the double geo-vector flow
Source: Chin Med. 2014 Feb 8;9:7. doi: 10.1186/1749-8546-9-7 (PMC3922256; doi:10.1186/1749-8546-9-7)
Supplement: Additional file 1 — Source codes of the DGF in MATLAB language. Please refer to readme in the zip files. [file 1749-8546-9-7-S1.zip › DGF/DGF/rgb2i.m]

function [I]=rgb2i(R,G,B)
%%convert rgb to hsi
% %[I]=rgb2i(R,G,B)
           I=double(R+G+B)/(3.0*255.0);
        
%%
