# Supplementary material for: Computerized tongue image segmentation via the double geo-vector flow
Source: Chin Med. 2014 Feb 8;9:7. doi: 10.1186/1749-8546-9-7 (PMC3922256; doi:10.1186/1749-8546-9-7)
Supplement: Additional file 1 — Source codes of the DGF in MATLAB language. Please refer to readme in the zip files. [file 1749-8546-9-7-S1.zip › DGF/DGF/rgbtohsi.m]

function [H,S,I]=rgbtohsi(R,G,B)
          v=max3(R,G,B);
          u=min3(R,G,B);
          r=(v-R)/(v-u);
          b=(v-B)/(v-u);
          g=(v-G)/(v-u);
 if R==max3(R,G,B)&&G==min3(R,G,B)
         h=5+b;
 elseif  R==max3(R,G,B)&&G~=min3(R,G,B)
         h=1-g;
 elseif G==max3(R,G,B)&&B==min3(R,G,B)
         h=1+r;
 elseif G==max3(R,G,B)&&B~=min3(R,G,B)
         h=3-b; 
 elseif B==max3(R,G,B)&&R==min3(R,G,B)
         h=3+g;
 else
 h=5-r;
 end
 H=fix(60*h);
 I=v;
 v=double(v);u=double(u);
 S=fix(255*(v-u)/v);
 
 
         
