# Supplementary material for: Computerized tongue image segmentation via the double geo-vector flow
Source: Chin Med. 2014 Feb 8;9:7. doi: 10.1186/1749-8546-9-7 (PMC3922256; doi:10.1186/1749-8546-9-7)
Supplement: Additional file 1 — Source codes of the DGF in MATLAB language. Please refer to readme in the zip files. [file 1749-8546-9-7-S1.zip › DGF/DGF/SampleAngle1.m]

function  [agtan,rvecx,rvecy]=SampleAngle1(x,y,centre)
% SampleAngle  sampling the polar angle of the curve of upper part PartI
%    Syntax:
%      [agtan,rvecx,rvecy]=SampleAngle1(x,y,centre)
%
%    Description
%     input: 
%                  x: temporary evolving curve of x axes
%                  y: temporary evolving curve of y axes
%               centre : centre of initial circle  contour
%       output:
%                agtan : tangent angle value of current point 
%                recvx: x radical direction from current point to centre
%                recvy: y radical direction from current point to centre
%
%    Authors: Miaojing Shi, LeVis Group, Tongji University 
%    Date:    June  2010
%    Reference:  

cx=centre(2);cy=centre(1);
agtan=0;
rvecx=0;
rvecy=0;
if y<cy  &  x>cx    %%% suposed it is the fourth dimenshion
%    agtan_temp=(y-cy)/(x-cx);            %%%% so that I can use tan  to signify different angle with different value 
%    if abs(agtan_temp)>0.3
%        agtan=agtan_temp;
%    end

   %%%% whichi is always  positive  
    r_temp=sqrt((y-cy)^2+(x-cx)^2);
    rvecx=(centre(2)-x)/r_temp;
   rvecy=(centre(1)-y)/r_temp;
   agsin_temp=100*(cy-y)/r_temp;
   if agsin_temp>50    %%% which is 30 centigrade
       agtan=agsin_temp;
   end
elseif y<cy  &  x<cx   %%%% supposed it is the first dimenshion
%    agtan_temp=(y-cy)/(x-cx);
%    %%%%% whici is always negtive 
%    if agtan_temp>0.3
%        agtan=agtan_temp;
%    end
 r_temp=sqrt((y-cy)^2+(x-cx)^2);
 rvecx=(centre(2)-x)/r_temp;
   rvecy=(centre(1)-y)/r_temp;
   agsin_temp=100*(y-cy)/r_temp;   %%% use sin 
   if abs(agsin_temp)>50    %%% which is 30 centigrade
       agtan=agsin_temp;
   end

end
