# Supplementary material for: Computerized tongue image segmentation via the double geo-vector flow
Source: Chin Med. 2014 Feb 8;9:7. doi: 10.1186/1749-8546-9-7 (PMC3922256; doi:10.1186/1749-8546-9-7)
Supplement: Additional file 1 — Source codes of the DGF in MATLAB language. Please refer to readme in the zip files. [file 1749-8546-9-7-S1.zip › DGF/DGF/snakeindex.m]

function y = snakeindex(IDX)
% SNAKEINDEX  Create index for adpative interpolating the snake 
%     y = snakeindex(IDX)
%

N = length(IDX);
y=1:0.5:N+0.5;
x=1:N;
y(2*x(IDX==0))=[];
