# Supplementary material for: Computerized tongue image segmentation via the double geo-vector flow
Source: Chin Med. 2014 Feb 8;9:7. doi: 10.1186/1749-8546-9-7 (PMC3922256; doi:10.1186/1749-8546-9-7)
Supplement: Additional file 1 — Source codes of the DGF in MATLAB language. Please refer to readme in the zip files. [file 1749-8546-9-7-S1.zip › DGF/DGF/tongue_fea_extraction_demo.m]

 clear all
 clc
%create_gabor      % for gist feature
% clear all
% clc
%create_gabor_s_unit  % for BIF feature  
indir = 'C:\Users\Miao\Desktop\CMIG\list.txt';
inimgdir = 'C:\Users\Miao\Desktop\CMIG\sailtest';
outdir = 'C:\Users\Miao\Desktop\CMIG\Hsailtest';
map_trans(indir,inimgdir,outdir);
