# Supplementary material for: Computerized tongue image segmentation via the double geo-vector flow
Source: Chin Med. 2014 Feb 8;9:7. doi: 10.1186/1749-8546-9-7 (PMC3922256; doi:10.1186/1749-8546-9-7)
Supplement: Additional file 1 — Source codes of the DGF in MATLAB language. Please refer to readme in the zip files. [file 1749-8546-9-7-S1.zip › DGF/DGF/TP_circle.m]

function [centre,radius]=TP_circle(point1,point2,point3)
%% obtain centre and radius of three point circle
%     [centre,radius]=TP_circle(point1,point2,point3)

x1=point1(2);y1=point1(1);    %%% left up is original   x-  turn right  y- turn down  so x is col y is row
x2=point2(2);y2=point2(1);
x3=point3(2);y3=point3(1);

xv1=0.5*(x1+x2);yv1=0.5*(y1+y2);   %centre point
xv2=0.5*(x3+x2);yv2=0.5*(y3+y2);

k1=(y2-y1)/(x2-x1);k2=(y2-y3)/(x2-x3);   %  k- slope

kv1=-1/k1; 
bv1=yv1-kv1*xv1;

if y2-y3~=0
kv2=-1/k2;                  %%   vertiacal k
bv2=yv2-kv2*xv2;                       %%  y=kx+b
x0=(bv1-bv2)/(kv2-kv1);                   %% circel centre 
else
    x0=0.5*(x2+x3);
end

    y0=kv1*x0+bv1;

centre(1)=y0;centre(2)=x0;               
radius=sqrt((y0-y1)^2+(x0-x1)^2);
