# Supplementary material for: Computerized tongue image segmentation via the double geo-vector flow
Source: Chin Med. 2014 Feb 8;9:7. doi: 10.1186/1749-8546-9-7 (PMC3922256; doi:10.1186/1749-8546-9-7)
Supplement: Additional file 1 — Source codes of the DGF in MATLAB language. Please refer to readme in the zip files. [file 1749-8546-9-7-S1.zip › DGF/DGF/TP_straight.m]

function [kslope,bintercept]=TP_straight(point1,point2)
%% obtain slope and intercept of straight line of two circle
%    [kslope,bintercept]=TP_straight(point1,point2)
x1 = point1(2);y1=point1(1);    %%% left up is original   x-  turn right  y- turn down  so x is col y is row
x2 = point2(2);y2=point2(1);
kslope = (y1-y2)/(x1-x2);
bintercept = y1-kslope*x1;
