# Supplementary material for: Computerized tongue image segmentation via the double geo-vector flow
Source: Chin Med. 2014 Feb 8;9:7. doi: 10.1186/1749-8546-9-7 (PMC3922256; doi:10.1186/1749-8546-9-7)
Supplement: Additional file 1 — Source codes of the DGF in MATLAB language. Please refer to readme in the zip files. [file 1749-8546-9-7-S1.zip › DGF/Readme.txt]

The demo consists two parts:
1. Use the salience detector in Salience Detection file to detect and scale the tongue region in the clinical image. Detailed instructions (parameter settings) can be found inside the file, or drag it to the cmd window.
2. Use the scaled tongue image(which we already did) in the DGF file and extract the tongue body from the image. Demo.m is the main function. Run it in Matlab.

Miaojing Shi
shimj@cis.pku.edu.cn
the Key Labortory of Machine Perception(MOE), EECS School, Peking Univeristy.

Correspondence: Prof. Guozheng Li
gzli@tongji.edu.cn

Copyrights@2012 All rights reserved    
