# Supplementary material for: Computerized tongue image segmentation via the double geo-vector flow
Source: Chin Med. 2014 Feb 8;9:7. doi: 10.1186/1749-8546-9-7 (PMC3922256; doi:10.1186/1749-8546-9-7)
Supplement: Additional file 1 — Source codes of the DGF in MATLAB language. Please refer to readme in the zip files. [file 1749-8546-9-7-S1.zip › DGF/Salience Detection/readme.txt]

-b: set it to 1 to locate on more accurate object regions, 0 to find larger regions

-k: 100~300, larger k will give coarser detection windows

-o: top output windows, if you need only 1 window, set it to 1

C:\Users\Miao\Desktop\bioFeature1>SalientObjectDetector_Clean.exe sailtest sailo
utout -b -k 90 -o 2
