# Supplementary material for: Computerized tongue image segmentation via the double geo-vector flow
Source: Chin Med. 2014 Feb 8;9:7. doi: 10.1186/1749-8546-9-7 (PMC3922256; doi:10.1186/1749-8546-9-7)
Supplement: Additional file 2 — The collection dataset of tongue images and segmentation benchmarks. Please refer to the subsection entitled Dataset evaluation and error measurements. [file 1749-8546-9-7-S2.zip]

Archive with 63 entries (61 files):
- Stanard images/
- Stanard images/1.tif
- Stanard images/10.tif
- Stanard images/11.tif
- Stanard images/12.tif
- Stanard images/13.tif
- Stanard images/14.tif
- Stanard images/15.tif
- Stanard images/16.tif
- Stanard images/17.tif
- Stanard images/19.tif
- Stanard images/2.tif
- Stanard images/20.tif
- Stanard images/21.tif
- Stanard images/22.tif
- Stanard images/23.tif
- Stanard images/24.tif
- Stanard images/25.tif
- Stanard images/27.tif
- Stanard images/28.tif
- Stanard images/29.tif
- Stanard images/3.tif
- Stanard images/30.tif
- Stanard images/31.tif
- Stanard images/4.tif
- Stanard images/5.tif
- Stanard images/6.tif
- Stanard images/7.tif
- Stanard images/8.tif
- Stanard images/9.tif
- Stanard images/Thumbs.db
- Test images/
- Test images/t1.jpg
- Test images/t10.jpg
- Test images/t11.jpg
- Test images/t12.jpg
- Test images/t13.jpg
- Test images/t14.jpg
- Test images/t15.jpg
- Test images/t16.jpg
- Test images/t17.jpg
- Test images/t19.jpg
- Test images/t2.jpg
- Test images/t20.jpg
- Test images/t21.jpg
- Test images/t22.jpg
- Test images/t23.jpg
- Test images/t24.jpg
- Test images/t25.jpg
- Test images/t27.jpg
- Test images/t28.jpg
- Test images/t29.jpg
- Test images/t3.jpg
- Test images/t30.jpg
- Test images/t31.jpg
- Test images/t4.jpg
- Test images/t5.jpg
- Test images/t6.jpg
- Test images/t7.jpg
- Test images/t8.jpg
- Test images/t9.jpg
- Test images/Thumbs.db
- read me.txt
