# Supplementary material for: Computerized tongue image segmentation via the double geo-vector flow
Source: Chin Med. 2014 Feb 8;9:7. doi: 10.1186/1749-8546-9-7 (PMC3922256; doi:10.1186/1749-8546-9-7)
Supplement: Additional file 2 — The collection dataset of tongue images and segmentation benchmarks. Please refer to the subsection entitled Dataset evaluation and error measurements. [file 1749-8546-9-7-S2.zip › read me.txt]

C2G2FSnake

Description: C2G2FSnake is a package for automated tongue segmentation of Traditional Chinese Medichine. 

The main functions of this package is "C2G2FSnake.m".

This package contains a demo script file and a demo image set of clinical tongue image of different color sets. (including test image and manully stanard tongue body results.)to show the usage of functions.


Publication: Miaojing Shi, Guo-Zheng Li and FuFeng Li,Yiqin Wang.  C2G2FSnake: a noval approach for automated tongue segmentation considering prior knowledge. submitted to Science in China (Information Science) (under review), 2010

NOTE:  
1) Requirement: The package was developed with MATLAB. 
2) This package is free for academic usage; you can run it at your own risk. An acknowledgement or citation to the above paper is required. This package was developed by Miaojing Shi (miao0913@gmail.com) and Prof. Guo-Zheng Li. Any problem, please feel free to contact them.
3) Test image package is offered by Laboratory of Information Access and Synthesis of TCM Four Diagnosis,, Shanghai University of Traditional Chinese Medicine. Practical test on tongue images with color set  may need to set different control cofficients (delt_pre,delt_aft). For detailed information, you can referred to the paper.
Download: Http://levis.tongji.edu.cn/gzli/code/C2G2FSnake.zip  

Relevant algorithms: C2G2FSnake

All rights reserved copyright@2010
